# Supplementary material for: The Clinical Phenotype of Early Selective Mutism and Later Autism Spectrum Disorder in Girls: A Case Series Analysis
Source: Children (Basel). 2025 Feb 16;12(2):237. doi: 10.3390/children12020237 (PMC11854050; doi:10.3390/children12020237)
Supplement: Supplementary file 1 [file children-12-00237-s001.zip]

Archive with 1 entries (1 files):
- children-3461220-supplementary.pdf
